# Supplementary material for: pH-Responsive Nanostructured Calcium Phosphate Microrods as Pulmonary Delivery Platform: Fabrication, Characterization, and Comparative Assessment of Cytotoxic and Transcriptomic Responses in Alveolar Macrophages
Source: Pharmaceutics. 2026 Mar 31;18(4):428. doi: 10.3390/pharmaceutics18040428 (PMC13118902; doi:10.3390/pharmaceutics18040428)
Supplement: Supplementary file 1 [file pharmaceutics-18-00428-s001.zip]

Archive with 1 entries (1 files):
- pharmaceutics-4181670-supplementary.pdf
